# Supplementary material for: Identification of Candidate Genes for Root Traits Using Genotype–Phenotype Association Analysis of Near-Isogenic Lines in Hexaploid Wheat (Triticum aestivum L.)
Source: Int J Mol Sci. 2021 Mar 30;22(7):3579. doi: 10.3390/ijms22073579 (PMC8038026; doi:10.3390/ijms22073579)
Supplement: Supplementary file 1 [file ijms-22-03579-s001.zip › ijms-1120734 _Supplementary Table 1_Tanushree Halder_29 March 2021.xlsx]

## Sheet: Sheet1
Table S1. All replicated data, mean value and standard deviation of different root and shoot traits of wheat near-isogenic lines used in this study
NIL pairs	Replication	RL (cm)	Mean RL (cm)	Std	RM (g)	Mean RM (g)	Std	RD (cm)	Mean RD (cm)	Std	RSR	Mean RSR	Std	RSA1 (cm2)	Mean RSA1 (cm2)	Std	RSA2 (cm2)	Mean RSA2 (cm2)	Std	Rdia (mm)	Mean Rdia (mm)	Std
1a	1	2280.73	1890.06	430.76	0.193	0.150333	0.0214035	56.2	54.1333	12.4154	0.527611	0.462935	0.0900878	56.9552	51.8687	18.6867	15.0539	12.3504	3.12594	0.316867	0.401606	0.0839568
	2	2099.53			0.132			68.2			0.335536			26.8669			14.0279			0.37195
	3	1289.92			0.126			38			0.525657			71.7839			7.96955			0.516
1b	1	2856.93	2570.73	1541	0.23	0.199667	0.0655752	79	75.4333	28.8361	0.427668	0.444719	0.0266992	44.5612	37.8138	4.7937	16.551	12.7342	6.847	0.339175	0.478735	0.146726
	2	4298.22			0.295			123.5			0.48242			33.8712			18.5327			0.415529
	3	557.05			0.074			23.8			0.424069			35.009			3.1189			0.6815
2a	1	2791.11	3406.75	1642	0.23	0.289667	0.0995495	89.4	86.5667	7.26965	0.461755	0.370776	0.0666296	33.7002	31.6001	8.11337	19.1659	17.4149	4.23118	0.3085	0.340795	0.024467
	2	5653.7			0.484			97.5			0.346531			40.319			21.4947			0.346186
	3	1775.43			0.155			72.8			0.304041			20.7811			11.5841			0.3677
2b	1	5002.53	6505.33	1139	0.301	0.410667	0.0551674	68.5	110.9	21.2346	0.431541	0.428492	0.010312	72.2352	47.0398	19.6036	20.8625	23.6867	2.99883	0.35628	0.356042	0.0342848
	2	7759.52			0.455			130			0.414616			44.4595			27.8388			0.397913
	3	6753.93			0.476			134.2			0.439317			24.4248			22.3588			0.313933
3a	1	1238.03	3391.89	1602	0.1	0.232	0.0664931	50.5	82.5	16.2583	0.449236	0.464316	0.0809825	55.2773	49.642	3.98509	12.4249	17.8233	4.03819	0.37145	0.366876	0.0192397
	2	3861.9			0.284			93.5			0.373537			46.8847			18.9089			0.34136
	3	5075.75			0.312			103.5			0.570175			46.7639			22.136			0.387817
3b	1	2804.5	2770.39	78	0.231	0.144667	0.0488205	54.9	66.1333	8.15891	0.302	0.201042	0.0751685	74.9774	58.7024	17.6169	20.4925	13.6184	4.96309	0.340867	0.391656	0.057693
	2	2662.48			0.062			82			0.121736			34.2285			8.9529			0.36175
	3	2844.18			0.141			61.5			0.179389			66.9012			11.41			0.47235
4a	1	4963.55	6668.07	1710	0.3	0.392333	0.0481191	87.1	106.867	14.031	0.420404	0.408322	0.021463	57.426	68.3549	11.6306	26.261	32.4831	5.82082	0.37994	0.346944	0.0248781
	2	6033.95			0.415			99.5			0.378167			63.1739			40.2618			0.34102
	3	9006.71			0.462			134			0.426396			84.4649			30.9266			0.319871
4b	1	4183.7	4638.85	326.53	0.302	0.286333	0.0137154	81.2	92.8667	6.13659	0.417588	0.393832	0.036657	53.8443	46.2083	8.97487	18.8227	20.8875	1.94177	0.31438	0.332401	0.0208241
	2	4798.88			0.298			102			0.421857			33.6101			23.4877			0.32124
	3	4933.96			0.259			95.4			0.34205			51.1705			20.3519			0.361583
5a	1	4411.89	3515.54	749.42	0.359	0.236333	0.0613578	59.1	51.3667	4.50383	0.419393	0.402881	0.0117568	97.2555	84.1922	20.8247	34.9571	26.2285	6.33551	0.375275	0.395214	0.0141485
	2	3557.11			0.178			51.5			0.392936			100.519			23.615			0.406633
	3	2577.61			0.172			43.5			0.396313			54.8019			20.1132			0.403733
5b	1	3046.88	2282.55	557.58	0.156	0.117	0.0225167	52.5	50.0333	6.35619	0.314516	0.318581	0.0107758	90.1829	65.6669	17.9621	18.5324	18.8339	6.08991	0.428933	0.375417	0.0499913
	2	1732.48			0.078			59.6			0.333333			47.6487			11.5306			0.388667
	3	2068.29			0.117			38			0.307895			59.1692			26.4387			0.30865
6a	1	7564.82	6849.78	2131	0.373	0.378667	0.092708	91.6	79.2	18.6688	0.463873	0.852775	0.504437	40.8262	48.2359	5.24401	39.2809	33.7076	6.00149	0.3437	0.350581	0.0441788
	2	9027.64			0.542			103.5			0.529297			52.2087			36.4646			0.300243
	3	3956.89			0.221			42.5			1.56516			51.6729			25.3774			0.4078
6b	1	2718.95	2382.78	604.91	0.104	0.0953333	0.0150702	44.9	45.1333	2.1682	0.276596	0.307916	0.025965	67.331	57.3996	13.7255	17.5186	16.8587	4.05918	0.4241	0.407656	0.0243961
	2	1533.43			0.066			41.5			0.306977			37.9906			11.5902			0.4257
	3	2895.95			0.116			49			0.340176			66.8772			21.4672			0.373167
7a	1	7010.88	4042.05	2225	0.31	0.203333	0.0566343	53.5	49.7667	3.73333	0.42641	0.452444	0.111382	81.4612	73.1197	38.4704	38.1988	23.4758	10.4245	0.36208	0.376404	0.025854
	2	3460.85			0.183			42.3			0.330922			115.508			16.771			0.4127
	3	1654.41			0.117			53.5			0.6			22.3896			15.4578			0.354433
7b	1	3654.71	3682.66	317.51	0.31	0.254	0.0370405	53.2	47.6667	3.35923	0.476923	0.487366	0.0303167	102.893	82.4898	20.9537	21.6644	22.6426	1.00868	0.4333	0.419719	0.0734652
	2	3308.52			0.184			48.2			0.456576			90.8989			22.2325			0.502133
	3	4084.76			0.268			41.6			0.5286			53.6773			24.0309			0.323725
8a	1	3105.44	5436.08	1464	0.23	0.258667	0.0143798	75.8	95.0667	9.94809	0.502183	0.473873	0.0207184	24.6277	46.8027	24.4249	23.8499	27.9533	8.92222	0.31114	0.327834	0.0118256
	2	3017			0.275			109			0.46626			34.9541			19.6715			0.337043
	3	3870.23			0.271			100.4			0.453177			80.8264			40.3384			0.33532
8b	1	6059.78	7378.54	1340	0.207	0.236	0.020664	76.5	74.9	4.63069	0.489362	0.417808	0.0975729	88.0259	67.3462	15.2459	31.9624	38.0592	5.06633	0.309825	0.349967	0.0288741
	2	5020.06			0.276			82			0.484211			62.29			37.8483			0.363557
	3	3944.73			0.225			66.2			0.279851			51.7226			44.3669			0.37652
9a	1	3903.51	3180.5	500.78	0.173	0.139333	0.0302343	128	87.6667	23.5307	0.366681	0.576259	0.356325	21.1757	38.3756	12.8165	15.7124	19.2711	2.9886	0.333886	0.33777	0.0188884
	2	4997.21			0.166			88.5			1.07792			42.0238			19.0758			0.316825
	3	7407.5			0.079			46.5			0.284173			51.9272			23.0252			0.3626
9b	1	5562.42	1403.72	863.12	0.087	0.0556667	0.0157621	52.6	44.4333	4.4024	0.253644	0.275346	0.0496277	69.3107	34.7767	24.628	17.1714	10.9254	4.65377	0.425567	0.365689	0.047679
	2	8756.01			0.043			43.2			0.344			13.5904			6.00603			0.3626
	3	7817.19			0.037			37.5			0.228395			21.429			9.59885			0.3089
10a	1	3847.46	3330.89	383.07	0.096	0.162	0.0486861	61	59.2	3.69098	0.21286	0.33804	0.0890941	58.7196	62.4536	3.53935	15.1446	21.167	4.76482	0.469225	0.430592	0.0549366
	2	3053.29			0.133			52.1			0.413043			61.4339			26.796			0.3529
	3	2640.75			0.257			64.5			0.388218			67.2074			21.5605			0.46965
10b	1	2624.15	5008.19	863.51	0.391	0.287333	0.060938	121.9	95.6333	20.3834	0.431234	0.473492	0.0923207	32.0346	41.8551	12.6908	22.1964	27.1815	6.29471	0.349612	0.309971	0.0290879
	2	773.749			0.291			109.5			0.387638			33.7556			23.2869			0.299667
	3	813.269			0.18			55.5			0.601604			59.7751			36.0613			0.280633

## Sheet: Sheet2
Supplementary Table S1. All replicated data, mean value and standard deviation of different root and shoot traits of wheat near-isogenic lines used in this study.
NIL pairs	Replication	RDCL1 (mm)	Mean RDCL1 (mm)	Std	RDCL2 (mm)	Mean RDCL2 (mm)	Std	SRL (cmg-1)	Mean SRL (cmg-1)	Std	NNR	Mean NNR	Std	SH (cm)	Mean SH (cm)	Std	NLP (cm)	Mean NLP	Std
1a	1	403.911	306.126	88.879	356.352	337.251	105.733	11817.2	12653.4	2388.31	9	5.33333	2.62467	37.5	34.7333	5.92528	7	6.66667	0.471405
	2	325.628			199.265			15905.5			3			40.2			6
	3	188.839			456.136			10237.5			4			26.5			7
1b	1	396.611	294.942	153.059	317.636	240.666	54.4577	12421.4	11506.5	2947	5	3.66667	1.24722	41.4	34.9667	8.46968	8	8.66667	0.471405
	2	409.601			204.444			14570.2			4			40.5			9
	3	78.6139			199.917			7527.7			2			23			9
2a	1	492.859	435.99	98.0058	204.935	213.794	59.4853	12135.3	11756.9	283.089	9	6.33333	2.49444	33.4	34.6333	3.57802	10	12	2.82843
	2	517.019			290.673			11681.2			7			39.5			16
	3	298.093			145.775			11454.4			3			31			10
2b	1	553.996	607.75	51.5435	446.557	299.241	117.704	16619.7	15954.2	1260.74	8	7.33333	0.942809	40.7	44.6333	3.00703	9	12	2.16025
	2	677.265			292.702			17053.9			6			45.2			13
	3	591.989			158.465			14188.9			8			48			14
3a	1	284.006	421.348	103.255	335.023	324.453	9.0119	12380.3	14082.3	1623.81	5	5	0.816497	29.6	28.4667	6.25691	5	7.66667	2.0548
	2	447.061			325.334			13598.2			6			20.3			10
	3	532.976			313.002			16268.4			4			35.5			8
3b	1	491.396	324.243	122.112	443.46	372.317	93.1904	12140.7	25085.1	13046.3	7	5.33333	1.69967	48.6	39.2	6.6468	7	8.33333	0.942809
	2	203.089			240.669			42943.3			6			34.5			9
	3	278.245			432.821			20171.5			3			34.5			9
4a	1	594.593	688.575	69.5393	398.144	473.519	75.2325	16545.2	16860	2035.25	6	6	0.816497	47.8	50.2667	2.68494	9	10.3333	1.24722
	2	760.649			446.176			14539.6			7			49			12
	3	710.482			576.236			19495.1			5			54			10
4b	1	478.001	503.653	58.4223	358.763	315.997	71.4422	13853.3	16335.7	2127.89	5	4.66667	0.471405	49.1	51.4	2.01163	11	9.33333	1.24722
	2	584.495			215.34			16103.6			5			51.1			8
	3	448.462			373.887			19050			4			54			9
5a	1	853.51	626.271	161.448	1020.84	680.169	268.062	12289.4	15753.1	3187.69	5	3.66667	1.24722	40.8	36.5	3.08653	12	11.6667	0.471405
	2	531.887			653.853			19983.8			2			35			11
	3	493.416			365.812			14986.1			4			33.7			12
5b	1	383.693	414.928	153.362	631.964	460.85	125.865	19531.3	19806.7	1861.03	3	2.66667	0.471405	42.4	36.5333	4.66	12	9.66667	2.0548
	2	244.674			332.833			22211.2			2			31			7
	3	616.416			417.754			17677.7			3			36.2			10
6a	1	983.515	838.56	160.888	277.323	341.37	45.3083	20281	18280.6	1503.55	7	6.33333	2.49444	39.6	38.8	2.19697	12	12	0
	2	917.966			371.736			16656.2			9			41			12
	3	614.199			375.05			17904.5			3			35.8			12
6b	1	370.89	360.574	88.6293	535.456	433.71	120.844	26143.8	24780.9	1195.12	1	2	0.816497	38.1	36.1	2.09921	10	9	1.41421
	2	247.236			263.922			23233.8			2			33.2			7
	3	463.596			501.752			24965.1			3			37			10
7a	1	820.232	537.597	199.912	581.98	498.185	257.598	22615.7	18555.9	3469.24	4	2.66667	0.942809	41.1	35.2	6.21986	15	11.3333	4.49691
	2	390.333			763.32			18911.7			2			37.9			14
	3	402.226			149.255			14140.3			2			26.6			5
7b	1	451.912	529.103	86.1374	766.361	585.021	162.592	11789.4	15004	2533.34	4	3	0.816497	36.9	36.2333	1.69967	15	11	2.94392
	2	486.087			616.79			17981.1			2			37.9			8
	3	649.312			371.914			15241.6			3			33.9			10
8a	1	628.759	657.88	170.79	151.962	334.178	193.113	16971.8	20825.8	4627.95	5	4.66667	0.471405	30	32.6	2.04613	11	12.6667	1.24722
	2	464.792			249.113			18171.7			5			32.8			14
	3	880.088			601.46			27334			4			35			13
8b	1	684.283	789.377	110.55	706.357	612.297	80.7381	26871.6	31113.1	3242.49	4	4.33333	1.24722	31.4	37.8333	5.7215	10	13.6667	2.62467
	2	741.683			509.209			31724.7			6			36.8			15
	3	942.165			621.323			34743.1			3			45.3			16
9a	1	391.201	439.012	45.7993	158.449	292.077	95.9785	22239.7	24686.7	6376.83	3	2.33333	0.942809	37.8	32.3	4.75465	9	9	0.816497
	2	425.075			338.263			18393.3			1			26.2			10
	3	500.758			379.518			33427.2			3			32.9			8
9b	1	358.886	255.646	84.4186	515.859	257.458	183.634	30162.7	23379	5065.29	1	1	0.816497	39.5	28.9667	7.64301	11	7	2.94392
	2	152.105			105.816			17994.2			2			21.6			6
	3	255.945			150.698			21980.2			0			25.8			4
10a	1	312.579	450.228	101.762	463.802	466.327	14.2521	32348.4	23363.9	7074.6	3	3.33333	0.471405	34.9	41.9	11.7859	8	9.66667	1.24722
	2	555.424			450.272			22684.2			3			32.3			10
	3	482.68			484.907			15059.2			4			58.5			11
10b	1	539.42	680.674	151.258	218.071	289.039	95.8445	15498.2	18221.5	2708.11	6	5.33333	0.471405	36.7	39.5667	2.1853	13	12.6667	1.24722
	2	612.182			224.514			17251.1			5			40			11
	3	890.42			424.533			21915.2			5			42			14
